# Supplementary material for: Examination of VOC Concentration of Aroma Essential Oils and Their Major VOCs Diffused in Room Air
Source: Int J Environ Res Public Health. 2022 Mar 2;19(5):2904. doi: 10.3390/ijerph19052904 (PMC8910502; doi:10.3390/ijerph19052904)
Supplement: Supplementary file 1 [file ijerph-19-02904-s001.zip]

Archive with 1 entries (1 files):
- ijerph-1588072-supplementary.pdf
